# Supplementary material for: Online Direct Infusion Mass Spectrometry of Liquid–Liquid Extraction Phases for Metabolite and Lipid Profiling with the Direct Infusion Probe
Source: Metabolites. 2024 Oct 30;14(11):587. doi: 10.3390/metabo14110587 (PMC11596504; doi:10.3390/metabo14110587)
Supplement: Supplementary file 1 [file metabolites-14-00587-s001.zip]

Archive with 1 entries (1 files):
- metabolites-3256656-supplementary.pdf
